# Supplementary material for: bioGWAS: A Simple and Flexible Tool for Simulating GWAS Datasets
Source: Biology (Basel). 2023 Dec 23;13(1):0. doi: 10.3390/biology13010010 (PMC11154295; doi:10.3390/biology13010010)
Supplement: Supplementary file 1 [file biology-13-00010-s001.zip]

Archive with 2 entries (2 files):
- Supplementary Tables.xlsx
- Supplementary_Figures.pdf
