# Supplementary material for: bioGWAS: A Simple and Flexible Tool for Simulating GWAS Datasets
Source: Biology (Basel). 2023 Dec 23;13(1):0. doi: 10.3390/biology13010010 (PMC11154295; doi:10.3390/biology13010010)
Supplement: Supplementary file 1 [file biology-13-00010-s001.zip › Supplementary Tables.xlsx]

## Sheet: Table S1 sorted_ST1_v2
Simulation parameters							K=10						K=20						K=30						Average F1
m_beta	sd_beta	m/sd	gen_var	alpha	theta	pIndep	Total (K=10)	Precision (K=10)	FDR (K=10)	Recall (K=10)	FNR (K=10)	F1 (K=10)	Total (K=20)	Precision (K=20)	FDR (K=20)	Recall (K=20)	FNR (K=20)	F1 (K=20)	Total (K=30)	Precision (K=30)	FDR (K=30)	Recall (K=30)	FNR (K=30)	F1 (K=30)	F1_avg
0.05	0.001	50	0.1	0.5	0	1	10	1	0	1	0	1	16	1	0	0.8	0.2	0.888889	17	1	0	0.56667	0.43333	0.723407	0.870765
0.5	0.01		0.1	0.5	0	1	10	1	0	1	0	1	16	1	0	0.8	0.2	0.888889	17	1	0	0.56667	0.43333	0.723407	0.870765
0.05	0.001		0.1	0	1	0	10	1	0	1	0	1	15	0.93333	0.06667	0.7	0.3	0.799999	16	0.9375	0.0625	0.5	0.5	0.652174	0.817391
0.5	0.01		0.1	0	1	0	10	1	0	1	0	1	15	0.93333	0.06667	0.7	0.3	0.799999	16	0.9375	0.0625	0.5	0.5	0.652174	0.817391
0.05	0.001		0.1	0.5	1	0	11	0.90909	0.09091	1	0	0.95238	16	1	0	0.8	0.2	0.888889	17	0.82353	0.17647	0.46667	0.53333	0.595748	0.812339
0.5	0.01		0.1	0.5	1	0	11	0.90909	0.09091	1	0	0.95238	16	1	0	0.8	0.2	0.888889	17	0.82353	0.17647	0.46667	0.53333	0.595748	0.812339
0.05	0.001		0.1	0	0.5	0.5	10	1	0	1	0	1	16	0.9375	0.0625	0.75	0.25	0.833333	14	0.92857	0.07143	0.43333	0.56667	0.590906	0.80808
0.5	0.01		0.1	0	0.5	0.5	10	1	0	1	0	1	16	0.9375	0.0625	0.75	0.25	0.833333	14	0.92857	0.07143	0.43333	0.56667	0.590906	0.80808
0.05	0.01		0.1	0	0	1	10	1	0	1	0	1	12	1	0	0.6	0.4	0.75	14	1	0	0.46667	0.53333	0.636367	0.795456
0.5	0.1		0.1	0	0	1	10	1	0	1	0	1	12	1	0	0.6	0.4	0.75	14	1	0	0.46667	0.53333	0.636367	0.795456
0.05	0.001		0.1	0	0	1	10	1	0	1	0	1	15	0.93333	0.06667	0.7	0.3	0.799999	15	0.86667	0.13333	0.43333	0.56667	0.577776	0.792591
0.5	0.01		0.1	0	0	1	10	1	0	1	0	1	15	0.93333	0.06667	0.7	0.3	0.799999	15	0.86667	0.13333	0.43333	0.56667	0.577776	0.792591
0.05	0.01		0.1	0.5	0.5	0.5	9	1	0	0.9	0.1	0.947368	14	1	0	0.7	0.3	0.823529	13	1	0	0.43333	0.56667	0.604648	0.791849
0.5	0.1		0.1	0.5	0.5	0.5	9	1	0	0.9	0.1	0.947368	14	1	0	0.7	0.3	0.823529	13	1	0	0.43333	0.56667	0.604648	0.791849
0.05	0.01		0.1	0	1	0	10	1	0	1	0	1	12	1	0	0.6	0.4	0.75	13	1	0	0.43333	0.56667	0.604648	0.784883
0.5	0.1		0.1	0	1	0	10	1	0	1	0	1	12	1	0	0.6	0.4	0.75	13	1	0	0.43333	0.56667	0.604648	0.784883
0.05	0.01		0.1	0.5	0	1	9	1	0	0.9	0.1	0.947368	14	0.92857	0.07143	0.65	0.35	0.764705	14	1	0	0.46667	0.53333	0.636367	0.782814
0.5	0.1		0.1	0.5	0	1	9	1	0	0.9	0.1	0.947368	14	0.92857	0.07143	0.65	0.35	0.764705	14	1	0	0.46667	0.53333	0.636367	0.782814
0.05	0.001		0.1	0.5	0.5	0.5	9	1	0	0.9	0.1	0.947368	16	0.9375	0.0625	0.75	0.25	0.833333	13	0.92308	0.07692	0.4	0.6	0.55814	0.779614
0.5	0.01		0.1	0.5	0.5	0.5	9	1	0	0.9	0.1	0.947368	16	0.9375	0.0625	0.75	0.25	0.833333	13	0.92308	0.07692	0.4	0.6	0.55814	0.779614
0.05	0.01		0.1	0.5	1	0	11	0.90909	0.09091	1	0	0.95238	13	1	0	0.65	0.35	0.787879	14	0.85714	0.14286	0.4	0.6	0.545454	0.761904
0.5	0.1		0.1	0.5	1	0	11	0.90909	0.09091	1	0	0.95238	13	1	0	0.65	0.35	0.787879	14	0.85714	0.14286	0.4	0.6	0.545454	0.761904
0.05	0.01		0.1	0	0.5	0.5	10	0.8	0.2	0.8	0.2	0.8	14	0.92857	0.07143	0.65	0.35	0.764705	13	1	0	0.43333	0.56667	0.604648	0.723118
0.5	0.1		0.1	0	0.5	0.5	10	0.8	0.2	0.8	0.2	0.8	14	0.92857	0.07143	0.65	0.35	0.764705	13	1	0	0.43333	0.56667	0.604648	0.723118
0.05	0.001		0.5	0.5	1	0	86	0.11628	0.88372	1	0	0.208335	68	0.29412	0.70588	1	0	0.454548	36	0.83333	0.16667	1	0	0.909089	0.523991
0.5	0.01		0.5	0.5	1	0	86	0.11628	0.88372	1	0	0.208335	68	0.29412	0.70588	1	0	0.454548	36	0.83333	0.16667	1	0	0.909089	0.523991
0.05	0.001		0.5	0	0.5	0.5	76	0.13158	0.86842	1	0	0.23256	69	0.28986	0.71014	1	0	0.449444	38	0.76316	0.23684	0.96667	0.03333	0.852944	0.511649
0.5	0.01		0.5	0	0.5	0.5	76	0.13158	0.86842	1	0	0.23256	69	0.28986	0.71014	1	0	0.449444	38	0.76316	0.23684	0.96667	0.03333	0.852944	0.511649
0.05	0.01		0.5	0.5	1	0	105	0.09524	0.90476	1	0	0.173916	70	0.27143	0.72857	0.95	0.05	0.422224	34	0.85294	0.14706	0.96667	0.03333	0.906251	0.500797
0.5	0.1		0.5	0.5	1	0	105	0.09524	0.90476	1	0	0.173916	70	0.27143	0.72857	0.95	0.05	0.422224	34	0.85294	0.14706	0.96667	0.03333	0.906251	0.500797
0.05	0.001		0.5	0	0	1	73	0.13699	0.86301	1	0	0.24097	72	0.27778	0.72222	1	0	0.434785	47	0.6383	0.3617	1	0	0.779222	0.484992
0.5	0.01		0.5	0	0	1	73	0.13699	0.86301	1	0	0.24097	72	0.27778	0.72222	1	0	0.434785	47	0.6383	0.3617	1	0	0.779222	0.484992
0.05	0.001		0.5	0.5	0	1	78	0.12821	0.87179	1	0	0.22728	72	0.27778	0.72222	1	0	0.434785	46	0.65217	0.34783	1	0	0.789471	0.483846
0.5	0.01		0.5	0.5	0	1	78	0.12821	0.87179	1	0	0.22728	72	0.27778	0.72222	1	0	0.434785	46	0.65217	0.34783	1	0	0.789471	0.483846
0.05	0.001		0.5	0	1	0	85	0.11765	0.88235	1	0	0.210531	86	0.23256	0.76744	1	0	0.377361	40	0.75	0.25	1	0	0.857143	0.481678
0.5	0.01		0.5	0	1	0	85	0.11765	0.88235	1	0	0.210531	86	0.23256	0.76744	1	0	0.377361	40	0.75	0.25	1	0	0.857143	0.481678
0.05	0.01		0.5	0	1	0	100	0.1	0.9	1	0	0.181818	81	0.23457	0.76543	0.95	0.05	0.37624	38	0.78947	0.21053	1	0	0.882351	0.480136
0.5	0.1		0.5	0	1	0	100	0.1	0.9	1	0	0.181818	81	0.23457	0.76543	0.95	0.05	0.37624	38	0.78947	0.21053	1	0	0.882351	0.480136
0.05	0.001		0.5	0.5	0.5	0.5	98	0.10204	0.89796	1	0	0.185184	83	0.24096	0.75904	1	0	0.388345	37	0.78378	0.21622	0.96667	0.03333	0.865671	0.479733
0.5	0.01		0.5	0.5	0.5	0.5	98	0.10204	0.89796	1	0	0.185184	83	0.24096	0.75904	1	0	0.388345	37	0.78378	0.21622	0.96667	0.03333	0.865671	0.479733
0.05	0.01		0.5	0.5	0	1	98	0.10204	0.89796	1	0	0.185184	74	0.25676	0.74324	0.95	0.05	0.404259	40	0.725	0.275	0.96667	0.03333	0.828573	0.472672
0.5	0.1		0.5	0.5	0	1	98	0.10204	0.89796	1	0	0.185184	74	0.25676	0.74324	0.95	0.05	0.404259	40	0.725	0.275	0.96667	0.03333	0.828573	0.472672
0.05	0.01		0.5	0	0	1	96	0.10417	0.89583	1	0	0.188685	71	0.26761	0.73239	0.95	0.05	0.417588	43	0.67442	0.32558	0.96667	0.03333	0.794523	0.466932
0.5	0.1		0.5	0	0	1	96	0.10417	0.89583	1	0	0.188685	71	0.26761	0.73239	0.95	0.05	0.417588	43	0.67442	0.32558	0.96667	0.03333	0.794523	0.466932
0.05	0.01		0.5	0.5	0.5	0.5	105	0.09524	0.90476	1	0	0.173916	79	0.24051	0.75949	0.95	0.05	0.383843	41	0.70732	0.29268	0.96667	0.03333	0.816905	0.458221
0.5	0.1		0.5	0.5	0.5	0.5	105	0.09524	0.90476	1	0	0.173916	79	0.24051	0.75949	0.95	0.05	0.383843	41	0.70732	0.29268	0.96667	0.03333	0.816905	0.458221
0.05	0.01		0.5	0	0.5	0.5	90	0.11111	0.88889	1	0	0.199998	79	0.24051	0.75949	0.95	0.05	0.383843	44	0.65909	0.34091	0.96667	0.03333	0.783784	0.455875
0.5	0.1		0.5	0	0.5	0.5	90	0.11111	0.88889	1	0	0.199998	79	0.24051	0.75949	0.95	0.05	0.383843	44	0.65909	0.34091	0.96667	0.03333	0.783784	0.455875
0.05	0.001		0.9	0.5	1	0	305	0.03279	0.96721	1	0	0.0634979	132	0.15152	0.84848	1	0	0.263165	121	0.24793	0.75207	1	0	0.397346	0.241336
0.5	0.01		0.9	0.5	1	0	305	0.03279	0.96721	1	0	0.0634979	132	0.15152	0.84848	1	0	0.263165	121	0.24793	0.75207	1	0	0.397346	0.241336
0.05	0.001		0.9	0	1	0	310	0.03226	0.96774	1	0	0.0625036	132	0.15152	0.84848	1	0	0.263165	126	0.2381	0.7619	1	0	0.384622	0.236763
0.5	0.01		0.9	0	1	0	310	0.03226	0.96774	1	0	0.0625036	132	0.15152	0.84848	1	0	0.263165	126	0.2381	0.7619	1	0	0.384622	0.236763
0.05	0.001		0.9	0.5	0.5	0.5	317	0.03155	0.96845	1	0	0.0611701	121	0.15702	0.84298	1	0	0.271421	130	0.23077	0.76923	1	0	0.375001	0.235864
0.5	0.01		0.9	0.5	0.5	0.5	317	0.03155	0.96845	1	0	0.0611701	121	0.15702	0.84298	1	0	0.271421	130	0.23077	0.76923	1	0	0.375001	0.235864
0.05	0.001		0.9	0.5	0	1	298	0.03356	0.96644	1	0	0.0649406	131	0.14504	0.85496	1	0	0.253336	126	0.2381	0.7619	1	0	0.384622	0.234299
0.5	0.01		0.9	0.5	0	1	298	0.03356	0.96644	1	0	0.0649406	131	0.14504	0.85496	1	0	0.253336	126	0.2381	0.7619	1	0	0.384622	0.234299
0.05	0.001		0.9	0	0.5	0.5	303	0.033	0.967	1	0	0.0638916	129	0.15504	0.84496	1	0	0.268458	133	0.22556	0.77444	1	0	0.368093	0.233481
0.5	0.01		0.9	0	0.5	0.5	303	0.033	0.967	1	0	0.0638916	129	0.15504	0.84496	1	0	0.268458	133	0.22556	0.77444	1	0	0.368093	0.233481
0.05	0.001		0.9	0	0	1	301	0.03322	0.96678	1	0	0.0643038	136	0.13971	0.86029	1	0	0.245168	127	0.23622	0.76378	1	0	0.382165	0.230545
0.5	0.01		0.9	0	0	1	301	0.03322	0.96678	1	0	0.0643038	136	0.13971	0.86029	1	0	0.245168	127	0.23622	0.76378	1	0	0.382165	0.230545
0.05	0.01		0.9	0.5	1	0	254	0.03937	0.96063	1	0	0.0757574	154	0.12987	0.87013	1	0	0.229885	128	0.23438	0.76562	1	0	0.379753	0.228465
0.5	0.1		0.9	0.5	1	0	254	0.03937	0.96063	1	0	0.0757574	154	0.12987	0.87013	1	0	0.229885	128	0.23438	0.76562	1	0	0.379753	0.228465
0.05	0.01		0.9	0	0	1	244	0.04098	0.95902	1	0	0.0787335	148	0.12838	0.87162	1	0	0.227547	132	0.22727	0.77273	1	0	0.370367	0.225549
0.5	0.1		0.9	0	0	1	244	0.04098	0.95902	1	0	0.0787335	148	0.12838	0.87162	1	0	0.227547	132	0.22727	0.77273	1	0	0.370367	0.225549
0.05	0.01		0.9	0	0.5	0.5	276	0.03623	0.96377	1	0	0.0699266	131	0.15267	0.84733	1	0	0.264898	140	0.20714	0.79286	0.96667	0.03333	0.341173	0.225332
0.5	0.1		0.9	0	0.5	0.5	276	0.03623	0.96377	1	0	0.0699266	131	0.15267	0.84733	1	0	0.264898	140	0.20714	0.79286	0.96667	0.03333	0.341173	0.225332
0.05	0.01		0.9	0	1	0	248	0.04032	0.95968	1	0	0.0775146	151	0.13245	0.86755	1	0	0.233918	135	0.22222	0.77778	1	0	0.363633	0.225022
0.5	0.1		0.9	0	1	0	248	0.04032	0.95968	1	0	0.0775146	151	0.13245	0.86755	1	0	0.233918	135	0.22222	0.77778	1	0	0.363633	0.225022
0.05	0.01		0.9	0.5	0.5	0.5	280	0.03571	0.96429	1	0	0.0689575	135	0.14815	0.85185	1	0	0.258067	143	0.20979	0.79021	1	0	0.346821	0.224615
0.5	0.1		0.9	0.5	0.5	0.5	280	0.03571	0.96429	1	0	0.0689575	135	0.14815	0.85185	1	0	0.258067	143	0.20979	0.79021	1	0	0.346821	0.224615
0.05	0.01		0.9	0.5	0	1	243	0.04115	0.95885	1	0	0.0790472	141	0.13475	0.86525	1	0	0.237497	143	0.20979	0.79021	1	0	0.346821	0.221122
0.5	0.1		0.9	0.5	0	1	243	0.04115	0.95885	1	0	0.0790472	141	0.13475	0.86525	1	0	0.237497	143	0.20979	0.79021	1	0	0.346821	0.221122
0.05	0.001		1	0	0	1	330	0.0303	0.9697	1	0	0.0588178	141	0.12766	0.87234	1	0	0.226416	158	0.18987	0.81013	1	0	0.319144	0.201459
0.05	0.001		1	0	1	0	330	0.0303	0.9697	1	0	0.0588178	141	0.12766	0.87234	1	0	0.226416	158	0.18987	0.81013	1	0	0.319144	0.201459
0.05	0.001		1	0.5	0	1	330	0.0303	0.9697	1	0	0.0588178	141	0.12766	0.87234	1	0	0.226416	158	0.18987	0.81013	1	0	0.319144	0.201459
0.05	0.001		1	0.5	1	0	330	0.0303	0.9697	1	0	0.0588178	141	0.12766	0.87234	1	0	0.226416	158	0.18987	0.81013	1	0	0.319144	0.201459
0.5	0.01		1	0	0	1	330	0.0303	0.9697	1	0	0.0588178	141	0.12766	0.87234	1	0	0.226416	158	0.18987	0.81013	1	0	0.319144	0.201459
0.5	0.01		1	0	1	0	330	0.0303	0.9697	1	0	0.0588178	141	0.12766	0.87234	1	0	0.226416	158	0.18987	0.81013	1	0	0.319144	0.201459
0.5	0.01		1	0.5	0	1	330	0.0303	0.9697	1	0	0.0588178	141	0.12766	0.87234	1	0	0.226416	158	0.18987	0.81013	1	0	0.319144	0.201459
0.5	0.01		1	0.5	1	0	330	0.0303	0.9697	1	0	0.0588178	141	0.12766	0.87234	1	0	0.226416	158	0.18987	0.81013	1	0	0.319144	0.201459
0.05	0.001		1	0	0.5	0.5	331	0.03021	0.96979	1	0	0.0586482	143	0.12587	0.87413	1	0	0.223596	159	0.18868	0.81132	1	0	0.317461	0.199902
0.05	0.001		1	0.5	0.5	0.5	331	0.03021	0.96979	1	0	0.0586482	143	0.12587	0.87413	1	0	0.223596	159	0.18868	0.81132	1	0	0.317461	0.199902
0.5	0.01		1	0	0.5	0.5	331	0.03021	0.96979	1	0	0.0586482	143	0.12587	0.87413	1	0	0.223596	159	0.18868	0.81132	1	0	0.317461	0.199902
0.5	0.01		1	0.5	0.5	0.5	331	0.03021	0.96979	1	0	0.0586482	143	0.12587	0.87413	1	0	0.223596	159	0.18868	0.81132	1	0	0.317461	0.199902
0.05	0.01		1	0	0	1	255	0.03922	0.96078	1	0	0.0754797	158	0.12025	0.87975	1	0	0.214684	178	0.16854	0.83146	1	0	0.288463	0.192875
0.05	0.01		1	0	1	0	255	0.03922	0.96078	1	0	0.0754797	158	0.12025	0.87975	1	0	0.214684	178	0.16854	0.83146	1	0	0.288463	0.192875
0.05	0.01		1	0.5	0	1	255	0.03922	0.96078	1	0	0.0754797	158	0.12025	0.87975	1	0	0.214684	178	0.16854	0.83146	1	0	0.288463	0.192875
0.05	0.01		1	0.5	1	0	255	0.03922	0.96078	1	0	0.0754797	158	0.12025	0.87975	1	0	0.214684	178	0.16854	0.83146	1	0	0.288463	0.192875
0.5	0.1		1	0	0	1	255	0.03922	0.96078	1	0	0.0754797	158	0.12025	0.87975	1	0	0.214684	178	0.16854	0.83146	1	0	0.288463	0.192875
0.5	0.1		1	0	1	0	255	0.03922	0.96078	1	0	0.0754797	158	0.12025	0.87975	1	0	0.214684	178	0.16854	0.83146	1	0	0.288463	0.192875
0.5	0.1		1	0.5	0	1	255	0.03922	0.96078	1	0	0.0754797	158	0.12025	0.87975	1	0	0.214684	178	0.16854	0.83146	1	0	0.288463	0.192875
0.5	0.1		1	0.5	1	0	255	0.03922	0.96078	1	0	0.0754797	158	0.12025	0.87975	1	0	0.214684	178	0.16854	0.83146	1	0	0.288463	0.192875
0.05	0.01		1	0	0.5	0.5	291	0.03436	0.96564	1	0	0.0664372	159	0.1195	0.8805	1	0	0.213488	175	0.17143	0.82857	1	0	0.292685	0.19087
0.05	0.01		1	0.5	0.5	0.5	291	0.03436	0.96564	1	0	0.0664372	159	0.1195	0.8805	1	0	0.213488	175	0.17143	0.82857	1	0	0.292685	0.19087
0.5	0.1		1	0	0.5	0.5	291	0.03436	0.96564	1	0	0.0664372	159	0.1195	0.8805	1	0	0.213488	175	0.17143	0.82857	1	0	0.292685	0.19087
0.5	0.1		1	0.5	0.5	0.5	291	0.03436	0.96564	1	0	0.0664372	159	0.1195	0.8805	1	0	0.213488	175	0.17143	0.82857	1	0	0.292685	0.19087
0.05	0.001		0	0	0	1	0	0	0	0	1	0	0	0	0	0	1	0	0	0	0	0	1	0	0
0.05	0.001		0	0	0.5	0.5	0	0	0	0	1	0	0	0	0	0	1	0	0	0	0	0	1	0	0
0.05	0.001		0	0	1	0	0	0	0	0	1	0	0	0	0	0	1	0	0	0	0	0	1	0	0
0.05	0.001		0	0.5	0	1	0	0	0	0	1	0	0	0	0	0	1	0	0	0	0	0	1	0	0
0.05	0.001		0	0.5	0.5	0.5	0	0	0	0	1	0	0	0	0	0	1	0	0	0	0	0	1	0	0
0.05	0.001		0	0.5	1	0	0	0	0	0	1	0	0	0	0	0	1	0	0	0	0	0	1	0	0
0.05	0.01		0	0	0	1	0	0	0	0	1	0	0	0	0	0	1	0	0	0	0	0	1	0	0
0.05	0.01		0	0	0.5	0.5	0	0	0	0	1	0	0	0	0	0	1	0	0	0	0	0	1	0	0
0.05	0.01		0	0	1	0	0	0	0	0	1	0	0	0	0	0	1	0	0	0	0	0	1	0	0
0.05	0.01		0	0.5	0	1	0	0	0	0	1	0	0	0	0	0	1	0	0	0	0	0	1	0	0
0.05	0.01		0	0.5	0.5	0.5	0	0	0	0	1	0	0	0	0	0	1	0	0	0	0	0	1	0	0
0.05	0.01		0	0.5	1	0	0	0	0	0	1	0	0	0	0	0	1	0	0	0	0	0	1	0	0
0.5	0.01		0	0	0	1	0	0	0	0	1	0	0	0	0	0	1	0	0	0	0	0	1	0	0
0.5	0.01		0	0	0.5	0.5	0	0	0	0	1	0	0	0	0	0	1	0	0	0	0	0	1	0	0
0.5	0.01		0	0	1	0	0	0	0	0	1	0	0	0	0	0	1	0	0	0	0	0	1	0	0
0.5	0.01		0	0.5	0	1	0	0	0	0	1	0	0	0	0	0	1	0	0	0	0	0	1	0	0
0.5	0.01		0	0.5	0.5	0.5	0	0	0	0	1	0	0	0	0	0	1	0	0	0	0	0	1	0	0
0.5	0.01		0	0.5	1	0	0	0	0	0	1	0	0	0	0	0	1	0	0	0	0	0	1	0	0
0.5	0.1		0	0	0	1	0	0	0	0	1	0	0	0	0	0	1	0	0	0	0	0	1	0	0
0.5	0.1		0	0	0.5	0.5	0	0	0	0	1	0	0	0	0	0	1	0	0	0	0	0	1	0	0
0.5	0.1		0	0	1	0	0	0	0	0	1	0	0	0	0	0	1	0	0	0	0	0	1	0	0
0.5	0.1		0	0.5	0	1	0	0	0	0	1	0	0	0	0	0	1	0	0	0	0	0	1	0	0
0.5	0.1		0	0.5	0.5	0.5	0	0	0	0	1	0	0	0	0	0	1	0	0	0	0	0	1	0	0
0.5	0.1		0	0.5	1	0	0	0	0	0	1	0	0	0	0	0	1	0	0	0	0	0	1	0	0

## Sheet: Table S2 ST2_best_v2
m_beta	sd_beta	gen_var	alpha	theta	pIndep	m/sd	Total (K=10)	Precision (K=10)	FDR (K=10)	Recall (K=10)	FNR (K=10)	F1 (K=10)	Total (K=20)	Precision (K=20)	FDR (K=20)	Recall (K=20)	FNR (K=20)	F1 (K=20)	Total (K=30)	Precision (K=30)	FDR (K=30)	Recall (K=30)	FNR (K=30)	F1 (K=30)	F1_avg
0.05	0.001	0.1	0	0	1	0.02	10.25	0.96303	0.03697	0.985	0.015	0.973312													0.973312
0.05	0.001	0.1	0	0.5	0.5	0.02	10.35	0.963182	0.0368185	0.995	0.005	0.978333													0.978333
0.05	0.001	0.1	0	1	0	0.02	9.85	0.97803	0.02197	0.96	0.04	0.967259													0.967259
0.05	0.001	0.1	0.5	0	1	0.02	10.1	0.976818	0.023182	0.985	0.015	0.980213	13.35	0.929578	0.070422	0.62	0.38	0.741123	15.3	0.933579	0.066421	0.474999	0.525001	0.627888	0.783075
0.05	0.01	0.1	0	0	1	0.2	9.75	0.954394	0.0456065	0.925	0.075	0.93771													0.93771
0.05	0.01	0.1	0	1	0	0.2	9.75	0.969696	0.0303035	0.94	0.06	0.951602													0.951602
0.5	0.01	0.1	0	0	1	0.02	9.9	0.980909	0.019091	0.97	0.03	0.974712													0.974712
0.5	0.01	0.1	0	0.5	0.5	0.02	10.15	0.981818	0.018182	0.995	0.005	0.987845													0.987845
0.5	0.01	0.1	0	1	0	0.02	10.1	0.971818	0.028182	0.98	0.02	0.975213													0.975213
0.5	0.01	0.1	0.5	0	1	0.02	10.2	0.963939	0.036061	0.98	0.02	0.970655	13.35	0.942641	0.057359	0.625	0.375	0.747467	15.45	0.947318	0.0526825	0.488333	0.511667	0.642055	0.786725
0.5	0.1	0.1	0	0	1	0.2	9.35	0.985455	0.0145455	0.92	0.08	0.950192													0.950192
0.5	0.1	0.1	0	1	0	0.2	9.85	0.985455	0.0145455	0.97	0.03	0.977093													0.977093
0.05	0.001	0.1	0.5	1	0	0.02							13.4	0.942077	0.057923	0.63	0.37	0.75242							0.75242
0.5	0.01	0.1	0.5	1	0	0.02							13.7	0.929663	0.070337	0.635	0.365	0.75254							0.75254
0.05	0.001	0.5	0.5	1	0	0.02													43.15	0.692889	0.307111	0.990001	0.009999	0.813922	0.813922
0.5	0.01	0.5	0.5	1	0	0.02													41.15	0.729555	0.270445	0.988335	0.0116655	0.836794	0.836794
